# Supplementary material for: Large Scale Analysis of Phenotype-Pathway Relationships Based on GWAS Results
Source: PLoS One. 2014 Jul 9;9(7):e100887. doi: 10.1371/journal.pone.0100887 (PMC4090199; doi:10.1371/journal.pone.0100887)
Supplement: Table S1 — Full list of phenotypes and their results. Table lists the number of associated SNPs, genes, and pathways for each phenotype. (XLSX) [file pone.0100887.s002.xlsx]

## Sheet: Sheet1
disease	# GWAS SNPs	# SNPs associated to genes	# associated genes	# genes within significantly associated pathways	# associated pathways	# significantly associated pathways
type 1 diabetes	94	46	41	20	37	12
rheumatoid arthritis	56	35	28	13	21	12
primary biliary cirrhosis	32	23	16	11	20	12
celiac disease	43	22	22	18	16	9
vitiligo	19	11	10	5	11	9
multiple sclerosis	75	37	28	16	26	8
ulcerative colitis	85	57	34	20	26	7
crohn's disease	118	73	45	21	25	6
psoriasis	39	30	22	12	16	4
psoriatic arthritis	3	3	3	3	4	4
systemic lupus erythematosus	62	36	28	6	20	2
behcet's disease	4	4	2	2	2	2
inflammatory bowel disease	12	9	7	3	1	1
ankylosing spondylitis	9	5	5	2	1	1
celiac disease and rheumatoid arthritis	15	9	9	0	1	0
systemic sclerosis	4	4	4	0	0	0
multiple sclerosis--brain glutamate levels	5	3	3	0	0	0
hematological and biochemical traits	41	25	23	7	10	5
hematocrit	8	6	6	3	2	2
hemoglobin	8	6	5	3	2	2
plasma eosinophil count	7	6	6	3	2	1
red blood cell traits	11	6	5	2	1	1
mean corpuscular volume hemoglobin	23	15	13	0	3	0
hematological parameters	12	8	8	0	3	0
platelet aggregation	14	8	8	0	0	0
mean platelet volume	15	7	7	0	1	0
neutrophil count	2	2	2	0	0	0
nasopharyngeal carcinoma	11	11	9	5	10	8
upper aerodigestive tract cancers	5	3	3	3	6	6
bladder cancer	9	5	5	3	5	5
colorectal cancer	18	4	4	4	2	2
esophageal cancer	2	2	2	2	2	2
prostate cancer	55	17	15	5	4	1
pancreatic cancer	21	5	5	2	1	1
breast cancer	44	14	10	0	3	0
lung cancer	14	10	6	0	0	0
acute lymphoblastic leukemia (childhood)	17	9	8	0	0	0
testicular germ cell cancer	11	7	5	0	0	0
chronic lymphocytic leukemia	17	6	5	0	0	0
erectile dysfunction and prostate cancer treatment	23	6	6	0	1	0
glioma	9	5	3	0	0	0
hepatocellular carcinoma	6	5	5	0	0	0
melanoma	6	5	5	0	0	0
response to treatment for acute lymphoblastic leukemia	12	5	5	0	0	0
esophageal cancer and gastric cancer	4	4	3	0	0	0
lung adenocarcinoma	6	3	3	0	0	0
non-small cell lung cancer	6	3	3	0	0	0
ovarian cancer	10	3	2	0	0	0
bleomycin sensitivity	3	2	2	0	0	0
hodgkin's lymphoma	5	2	2	0	0	0
ileal carcinoids	4	2	2	0	0	0
renal cell carcinoma	3	2	2	0	0	0
qt interval	38	18	13	0	2	0
electrocardiographic traits	26	13	10	0	2	0
ventricular conduction	25	9	8	0	5	0
pr interval	10	5	4	0	0	0
antipsychotic-induced qtc interval prolongation	9	3	3	0	0	0
echocardiographic traits	8	3	2	0	0	0
atrial fibrillation	12	2	2	0	0	0
atrioventricular conduction	5	2	2	0	0	0
coronary heart disease	110	57	50	10	28	3
aortic root size	13	5	5	2	2	2
cardiovascular disease risk factors	21	11	11	3	4	1
heart rate	30	12	12	0	5	0
cardiac hypertrophy	19	7	7	0	4	0
heart failure	17	4	4	0	0	0
myocardial infarction	11	4	4	0	0	0
mortality among heart failure patients	11	3	3	0	0	0
nephropathy	6	5	5	2	10	10
chronic kidney disease	40	17	15	5	2	2
nephropathy (idiopathic membranous)	2	2	2	0	0	0
height	204	94	72	22	51	7
anthropometric traits	9	5	5	0	0	0
cleft lip	10	3	2	0	0	0
primary tooth development (number of teeth)	9	3	3	0	0	0
primary tooth development (time to first tooth eruption)	6	2	2	0	0	0
immunoglobulin a	12	7	6	0	5	0
serum ige levels	2	2	2	0	0	0
hiv-1 control and replication	65	28	20	12	21	13
leprosy	6	4	3	2	1	1
malaria	3	3	3	0	0	0
tuberculosis	14	3	3	0	0	0
response to hepatitis c treatment	4	2	1	0	0	0
carotid atherosclerosis in hiv infection	7	3	3	0	0	0
c-reactive protein	35	17	11	4	6	3
soluble icam-1	4	4	2	0	0	0
body mass index	81	28	21	7	18	4
type 2 diabetes	102	45	35	10	17	2
hdl cholesterol	55	43	20	7	5	2
triglycerides	54	34	12	4	3	1
osteoporosis	71	26	18	4	5	1
metabolic syndrome	36	24	14	3	7	1
hypertriglyceridemia	5	3	3	2	1	1
two-hour glucose challenge	5	3	3	2	1	1
ldl cholesterol	45	31	18	0	3	0
obesity	54	16	13	0	4	0
glycated hemoglobin levels	16	12	10	0	4	0
waist circumference	44	12	10	0	5	0
cholesterol, total	15	10	10	0	2	0
nonalcoholic fatty liver disease	35	7	7	0	1	0
plasma levels of liver enzymes	11	7	7	0	0	0
adiponectin levels	9	6	3	0	0	0
other metabolic traits	11	6	6	0	2	0
serum uric acid	24	6	5	0	0	0
vitamin d levels	7	6	2	0	0	0
folate pathway vitamin levels	5	5	5	0	0	0
serum urate	14	5	5	0	0	0
insulin-like growth factors	7	4	4	0	0	0
n-glycan levels	5	4	3	0	0	0
serum phosphorus levels	5	4	4	0	0	0
serum calcium	11	3	3	0	0	0
serum magnesium levels	9	3	3	0	0	0
serum phytosterol levels	3	3	2	0	0	0
homocysteine levels	3	2	2	0	0	0
osteoperosis	17	2	2	0	0	0
sphingolipid levels	5	2	2	0	0	0
blood pressure	33	17	17	7	8	2
response to statin therapy	38	8	7	0	1	0
hypertension	17	7	7	0	1	0
serum matrix metalloproteinase	4	2	1	0	0	0
interleukin-18 levels	2	2	1	0	0	0
parkinson's disease	46	29	21	6	6	2
alzheimer's disease	95	39	29	4	8	1
amyotrophic lateral sclerosis	39	13	10	3	8	1
information processing speed	25	4	4	2	1	1
cognitive	116	38	36	0	25	0
hippocampal atrophy	21	8	7	0	1	0
brain structure	19	4	4	0	0	0
working memory	11	3	3	0	0	0
protein quantitative trait loci	48	22	22	7	10	4
serum metabolites	21	12	11	6	6	2
blue vs. green eyes	4	3	3	2	2	2
age-related macular degeneration	23	16	9	4	1	1
serum markers of iron status	30	16	13	5	1	1
smoking cessation	31	14	14	3	3	1
pulmonary function	27	10	9	3	5	1
warfarin maintenance dose	10	7	3	2	1	1
hair morphology	15	5	5	3	1	1
lipoprotein-associated phospholipase a2 activity and mass	5	5	5	2	1	1
serum prostate-specific antigen levels	7	5	4	2	1	1
soluble levels of adhesion molecules	5	5	3	2	1	1
plasma chemerin levels	7	4	4	2	1	1
activated partial thromboplastin time	3	3	2	2	1	1
eosinophilic esophagitis (pediatric)	14	3	3	2	1	1
vertical cup-disc ratio	9	3	3	2	1	1
acenocoumarol maintenance dosage	4	2	2	2	1	1
longevity	34	14	14	0	4	0
menarche (age at onset)	44	14	14	0	7	0
skin pigmentation	27	14	10	0	3	0
menopause (age at onset)	13	9	8	0	0	0
quantitative traits	28	9	9	0	3	0
bilirubin levels	11	7	6	0	0	0
common traits (other)	16	7	7	0	0	0
eye color	9	7	5	0	0	0
mri atrophy measures	13	7	7	0	0	0
optic disc parameters	25	7	7	0	1	0
hemostatic factors and hematological phenotypes	18	6	6	0	1	0
select biomarker traits	21	6	5	0	0	0
fibrinogen	10	5	4	0	0	0
chronic obstructive pulmonary disease	5	4	2	0	0	0
drug-induced liver injury (flucloxacillin)	6	4	4	0	0	0
hair color	9	4	4	0	0	0
menarche and menopause (age at onset)	6	4	4	0	0	0
amyloid a levels	3	3	2	0	0	0
biochemical measures	16	3	3	0	0	0
biomedical quantitative traits	6	3	3	0	0	0
central corneal thickness	6	3	2	0	0	0
exercise	7	3	3	0	0	0
glaucoma	4	3	3	0	0	0
paget's disease	4	3	2	0	0	0
radiation response	12	3	3	0	0	0
retinal vascular caliber	5	3	3	0	0	0
telomere length	10	3	3	0	0	0
uterine fibroids	5	3	3	0	0	0
aging	11	2	2	0	0	0
angiotensin-converting enzyme activity	2	2	2	0	0	0
black vs. blond hair color	7	2	2	0	0	0
black vs. red hair color	7	2	2	0	0	0
blond vs. brown hair color	5	2	2	0	0	0
endometriosis	7	2	2	0	0	0
f-cell distribution	31	2	2	0	0	0
hirschsprung's disease	2	2	2	0	0	0
keloid	4	2	2	0	0	0
myopia (pathological)	6	2	2	0	0	0
osteoarthritis	5	2	2	0	0	0
plasma carotenoid and tocopherol levels	2	2	2	0	0	0
plasma levels of protein c	4	2	2	0	0	0
self-rated health	10	2	2	0	0	0
type 2 diabetes and 6 quantitative traits	6	2	2	0	0	0
response to antipsychotic treatment	49	11	10	6	8	3
attention deficit hyperactivity disorder	120	37	36	4	21	1
bipolar disorder and schizophrenia	56	21	18	3	2	1
major depressive disorder	41	12	11	3	6	1
bipolar disorder	51	20	20	0	5	0
conduct disorder	38	9	9	0	2	0
personality dimensions	20	9	9	0	2	0
schizophrenia	28	9	8	0	2	0
panic disorder	17	8	8	0	1	0
reasoning	10	4	4	0	0	0
anorexia nervosa	9	3	3	0	0	0
response to antidepressants	7	3	3	0	0	0
response to antipsychotic therapy (extrapyramidal side effects)	17	3	3	0	0	0
asperger disorder	5	2	2	0	0	0
attention deficit hyperactivity disorder symptoms (interaction)	7	2	2	0	0	0
autism	5	2	2	0	0	0
alcohol consumption	5	3	2	0	0	0
alcohol dependence	12	3	3	0	0	0
drinking behavior	2	2	2	0	0	0
nicotine dependence	3	2	2	0	0	0
asthma	18	12	9	3	4	1
narcolepsy	3	3	3	0	0	0
alopecia areata	8	8	8	0	4	0
intracranial aneurysm	8	5	3	0	0	0
