# Supplementary material for: Large Scale Analysis of Phenotype-Pathway Relationships Based on GWAS Results
Source: PLoS One. 2014 Jul 9;9(7):e100887. doi: 10.1371/journal.pone.0100887 (PMC4090199; doi:10.1371/journal.pone.0100887)
Supplement: Table S3 — Phenotypes grouped into categories. Table lists phenotypes and categories they were grouped into. Phenotypes not fitting into any of the groups were placed in “other”. (XLSX) [file pone.0100887.s004.xlsx]

## Sheet: Sheet1
disease	category
type 1 diabetes	autoimmune
rheumatoid arthritis	autoimmune
primary biliary cirrhosis	autoimmune
celiac disease	autoimmune
vitiligo	autoimmune
multiple sclerosis	autoimmune
ulcerative colitis	autoimmune
crohn's disease	autoimmune
psoriasis	autoimmune
psoriatic arthritis	autoimmune
systemic lupus erythematosus	autoimmune
behcet's disease	autoimmune
inflammatory bowel disease	autoimmune
ankylosing spondylitis	autoimmune
celiac disease and rheumatoid arthritis	autoimmune
systemic sclerosis	autoimmune
multiple sclerosis--brain glutamate levels	autoimmune
hematological and biochemical traits	blood traits
hematocrit	blood traits
hemoglobin	blood traits
plasma eosinophil count	blood traits
red blood cell traits	blood traits
mean corpuscular volume hemoglobin	blood traits
hematological parameters	blood traits
platelet aggregation	blood traits
mean platelet volume	blood traits
neutrophil count	blood traits / inflammatory
nasopharyngeal carcinoma	cancer
upper aerodigestive tract cancers	cancer
bladder cancer	cancer
colorectal cancer	cancer
esophageal cancer	cancer
prostate cancer	cancer
pancreatic cancer	cancer
breast cancer	cancer
lung cancer	cancer
acute lymphoblastic leukemia (childhood)	cancer
testicular germ cell cancer	cancer
chronic lymphocytic leukemia	cancer
erectile dysfunction and prostate cancer treatment	cancer
glioma	cancer
hepatocellular carcinoma	cancer
melanoma	cancer
response to treatment for acute lymphoblastic leukemia	cancer
esophageal cancer and gastric cancer	cancer
lung adenocarcinoma	cancer
non-small cell lung cancer	cancer
ovarian cancer	cancer
bleomycin sensitivity	cancer
hodgkin's lymphoma	cancer
ileal carcinoids	cancer
renal cell carcinoma	cancer
qt interval	cardio / electrophysiology
electrocardiographic traits	cardio / electrophysiology
ventricular conduction	cardio / electrophysiology
pr interval	cardio / electrophysiology
antipsychotic-induced qtc interval prolongation	cardio / electrophysiology
echocardiographic traits	cardio / electrophysiology
atrial fibrillation	cardio / electrophysiology
atrioventricular conduction	cardio / electrophysiology
coronary heart disease	cardiovacular
aortic root size	cardiovacular
cardiovascular disease risk factors	cardiovacular
heart rate	cardiovacular
cardiac hypertrophy	cardiovacular
heart failure	cardiovacular
myocardial infarction	cardiovacular
mortality among heart failure patients	cardiovacular
nephropathy	chronic kidney disease
chronic kidney disease	chronic kidney disease
nephropathy (idiopathic membranous)	chronic kidney disease
height	developmental
anthropometric traits	developmental
cleft lip	developmental
primary tooth development (number of teeth)	developmental
primary tooth development (time to first tooth eruption)	developmental
immunoglobulin a	immunology
serum ige levels	immunology
hiv-1 control and replication	infections
leprosy	infections
malaria	infections
tuberculosis	infections
response to hepatitis c treatment	infectious
carotid atherosclerosis in hiv infection	infectious / cardiovascular
c-reactive protein	inflammatory response
soluble icam-1	inflammatory response
body mass index	metabolic
type 2 diabetes	metabolic
hdl cholesterol	metabolic
triglycerides	metabolic
osteoporosis	metabolic
metabolic syndrome	metabolic
hypertriglyceridemia	metabolic
two-hour glucose challenge	metabolic
ldl cholesterol	metabolic
obesity	metabolic
glycated hemoglobin levels	metabolic
waist circumference	metabolic
cholesterol, total	metabolic
nonalcoholic fatty liver disease	metabolic
plasma levels of liver enzymes	metabolic
adiponectin levels	metabolic
other metabolic traits	metabolic
serum uric acid	metabolic
vitamin d levels	metabolic
folate pathway vitamin levels	metabolic
serum urate	metabolic
insulin-like growth factors	metabolic
n-glycan levels	metabolic
serum phosphorus levels	metabolic
serum calcium	metabolic
serum magnesium levels	metabolic
serum phytosterol levels	metabolic
homocysteine levels	metabolic
osteoperosis	metabolic
sphingolipid levels	metabolic
blood pressure	metabolic / cardiovascular
response to statin therapy	metabolic / cardiovascular
hypertension	metabolic / cardiovascular
serum matrix metalloproteinase	metabolic / cardiovascular
interleukin-18 levels	metabolic / inflammatory
parkinson's disease	neurology
alzheimer's disease	neurology
amyotrophic lateral sclerosis	neurology
information processing speed	neurology
cognitive	neurology
hippocampal atrophy	neurology
brain structure	neurology
working memory	neurology
protein quantitative trait loci	other
serum metabolites	other
blue vs. green eyes	other
age-related macular degeneration	other
serum markers of iron status	other
smoking cessation	other
pulmonary function	other
warfarin maintenance dose	other
hair morphology	other
lipoprotein-associated phospholipase a2 activity and mass	other
serum prostate-specific antigen levels	other
soluble levels of adhesion molecules	other
plasma chemerin levels	other
activated partial thromboplastin time	other
eosinophilic esophagitis (pediatric)	other
vertical cup-disc ratio	other
acenocoumarol maintenance dosage	other
longevity	other
menarche (age at onset)	other
skin pigmentation	other
menopause (age at onset)	other
quantitative traits	other
bilirubin levels	other
common traits (other)	other
eye color	other
mri atrophy measures	other
optic disc parameters	other
hemostatic factors and hematological phenotypes	other
select biomarker traits	other
fibrinogen	other
chronic obstructive pulmonary disease	other
drug-induced liver injury (flucloxacillin)	other
hair color	other
menarche and menopause (age at onset)	other
amyloid a levels	other
biochemical measures	other
biomedical quantitative traits	other
central corneal thickness	other
exercise	other
glaucoma	other
paget's disease	other
radiation response	other
retinal vascular caliber	other
telomere length	other
uterine fibroids	other
aging	other
angiotensin-converting enzyme activity	other
black vs. blond hair color	other
black vs. red hair color	other
blond vs. brown hair color	other
endometriosis	other
f-cell distribution	other
hirschsprung's disease	other
keloid	other
myopia (pathological)	other
osteoarthritis	other
plasma carotenoid and tocopherol levels	other
plasma levels of protein c	other
self-rated health	other
type 2 diabetes and 6 quantitative traits	other
response to antipsychotic treatment	psychiatry
attention deficit hyperactivity disorder	psychiatry
bipolar disorder and schizophrenia	psychiatry
major depressive disorder	psychiatry
bipolar disorder	psychiatry
conduct disorder	psychiatry
personality dimensions	psychiatry
schizophrenia	psychiatry
panic disorder	psychiatry
reasoning	psychiatry
anorexia nervosa	psychiatry
response to antidepressants	psychiatry
response to antipsychotic therapy (extrapyramidal side effects)	psychiatry
asperger disorder	psychiatry
attention deficit hyperactivity disorder symptoms (interaction)	psychiatry
autism	psychiatry
alcohol consumption	psychiatry / substance abuse
alcohol dependence	psychiatry / substance abuse
drinking behavior	psychiatry / substance abuse
nicotine dependence	psychiatry / substance abuse
asthma	suspected autoimmune
narcolepsy	suspected autoimmune
alopecia areata	suspected autoimmune
intracranial aneurysm	vascular disease
5-htt brain serotonin transporter levels	neurology
adiposity	metabolic
adverse response to carbamapezine	psychiatry
arterial stiffness	cardiovacular
arthritis (juvenile idiopathic)	other
asthma (toluene diisocyanate-induced)	other
beta thalassemia/hemoglobin e disease	other
bipolar disorder and major depressive disorder (combined)	psychiatry
birth weight	other
bitter taste response	other
blood lipid traits	metabolic
blue vs. brown eyes	metabolic
brain imaging in schizophrenia (interaction)	psychiatry
cardiac structure and function	cardiovacular
cd4:cd8 lymphocyte ratio	metabolic
chronic hepatitis c infection	infections
coffee consumption	other
creutzfeldt-jakob disease	neurology
dilated cardiomyopathy	cardiovacular
endothelial function traits	other
factor vii	other
fetal hemoglobin levels	other
follicular lymphoma	cancer
gallstones	other
glomerulosclerosis	other
handedness in dyslexia	other
hearing impairment	other
heart rate variability traits	cardiovacular
hematology traits	metabolic
hepatitis b	infections
hiv-1 susceptibility	infections
hypospadias	other
ischemic stroke	cardiovacular
kidney stones	other
male infertility	other
meningococcal disease	infections
migraine	other
myeloproliferative neoplasms	cancer
natriuretic peptide levels	metabolic
neonatal lupus	autoimmune
neuroticism	psychiatry
osteonecrosis of the jaw	other
otosclerosis	other
pain	other
partial epilepsies	neurology
plasma c4b binding protein levels	metabolic
plasma e-selectin levels	metabolic
plasma level of vitamin b12	metabolic
polycystic ovary syndrome	other
primary sclerosing cholangitis	other
progranulin levels	metabolic
recombination rate (females)	other
recombination rate (males)	other
red vs non-red hair color	metabolic
response to acetaminophen (hepatotoxicity)	other
response to citalopram treatment	psychiatry
response to diuretic therapy	other
response to metformin	other
response to tnf antagonist treatment	other
restless legs syndrome	other
ribavirin-induced anemia	other
schizophrenia, bipolar disorder and depression (combined)	psychiatry
serum soluble e-selectin	metabolic
sleep duration	other
soluble leptin receptor levels	metabolic
subclinical atherosclerosis traits (other)	cardiovacular
suicidal ideation	psychiatry
thyroid cancer	cancer
venous thromboembolism	cardiovacular
ykl-40 levels	metabolic
abdominal aortic aneurysm	cardiovacular
adhesion	other
adverse response to aromatase inhibitors	metabolic
atopic dermatitis	other
basal cell carcinoma (cutaneous)	cancer
biliary atresia	other
body mass in chronic obstructive pulmonary disease	other
breast cancer (prognosis)	cancer
cataracts in type 2 diabetes	autoimmune
cholesterol	metabolic
common variable immunodeficiency	immunology
coronary spasm	cardiovacular
cortisol secretion	metabolic
crohn's disease and celiac disease	autoimmune
crohn's disease and sarcoidosis (combined)	autoimmune
cystatin c	metabolic
cystic fibrosis severity	other
diabetes related insulin traits	metabolic
digit length ratio	developmental
dupuytren's disease	other
electroencephalogram traits	neurology
emphysema-related traits	other
environmental confusion in the home	psychiatry
episodic memory	psychiatry
essential tremor	neurology
frontotemporal lobar degeneration	neurology
fuchs's corneal dystrophy	other
heroin addiction	psychiatry
hiv (mother-to-child transmission)	immunology
hoarding	psychiatry
idiopathic pulmonary fibrosis	other
kawasaki disease	other
lapatinib-induced hepatotoxicity	cancer
lipid traits	metabolic
lumiracoxib-related liver injury	other
lupus	autoimmune
male-pattern baldness	developmental
mammographic density	other
mathematical ability	other
memory (short-term)	other
memory performance	other
methamphetamine dependence	psychiatry
migraine in bipolar disorder	psychiatry
moyamoya disease	cardiovacular
nephrotic syndrome (acquired)	other
neuranatomic and neurocognitive phenotypes	neurology
neuroblastoma	cancer
neuromyelitis optica	neurology
obesity and osteoporosis	other
obesity-related traits	other
periodontitis	other
peripheral artery disease	cardiovacular
plasma coagulation factors	metabolic
plasma levels of polyunsaturated fatty acids	metabolic
plasma lp (a) levels	metabolic
premature ovarian failure	other
progressive supranuclear palsy	neurology
prostate cancer mortality	cancer
pseudoexfoliation syndrome	other
response to clopidogrel therapy	cardiovacular
response to interferon beta therapy	other
response to lithium treatment in bipolar disorder	psychiatry
response to methylphenidate treatment	psychiatry
response to platinum-based chemotherapy in non-small-cell lung cancer	cancer
response to platinum-based chemotherapy in small-cell lung cancer	cancer
response to ximelagatran treatment	cardiovacular
sarcoidosis	suspected authimmune
scoliosis	other
serologic markers in systemic lupus erythematosus	autoimmune
sick sinus syndrome	other
sickle cell anemia (severity)	other
small-cell lung cancer	cancer
social and non-social autistic-like traits	psychiatry
speech perception in dyslexia	other
stevens-johnson syndrome	other
subarachnoid aneurysmal hemorrhage	cardiovacular
subclinical brain infarct	neurology
sudden cardiac arrest	cardiovacular
suicide attempts in bipolar disorder	psychiatry
tardive dyskinesia	neurology
thyroid function	other
tp53 carriage	other
urinary albumin excretion	metabolic
vaccine-related adverse events	immunology
ventricular fibrillation	cardiovacular
